# Supplementary material for: Longitudinal Impact of WTC Dust Inhalation on Rat Cardiac Tissue Transcriptomic Profiles
Source: Int J Environ Res Public Health. 2022 Jan 14;19(2):919. doi: 10.3390/ijerph19020919 (PMC8776213; doi:10.3390/ijerph19020919)
Supplement: Supplementary file 1 [file ijerph-19-00919-s001.zip]

Archive with 1 entries (1 files):
- ijerph-1475352-supplementary.pdf
